# Supplementary material for: B-Type Natriuretic Peptide and Prognosis of End-Stage Renal Disease: A Meta-Analysis
Source: PLoS One. 2013 Nov 13;8(11):e79302. doi: 10.1371/journal.pone.0079302 (PMC3827377; doi:10.1371/journal.pone.0079302)
Supplement: Table S1 — Data set of tabular data and odds ratio calculations for all cause mortality, cardiovascular mortality and cardiovascular events. (XLS) [file pone.0079302.s006.xls]

## Sheet: All cause mortality
author,year	type	cutoff(pg/ml)	tp(True Positive)	fp(False Positive)	fn((False Negative)	tn(True Negative)	or (odds ratio)	ll (lower limit)	ul(upper limit)
Zoccali C,2000	BNP	361	40	42	23	141	5.83851	3.14749	10.8303
Ishii J,2001	BNP	200	10	40	9	41	1.13889	0.418826	3.09691
Apple FS,2004	NT-proBNP	4032	87	179	18	115	3.10521	1.77558	5.43055
Sharma R,2006	NT-proBNP	350	15	29	6	90	7.75862	2.75572	21.8441
Roberts MA,2007	BNP	191	12	42	7	47	1.91837	0.691178	5.32443
Wang AY,2007	NT-proBNP	5698	54	61	12	103	7.59836	3.76912	15.3179
Satyan S,2007	NT-proBNP	3276	38	37	10	65	6.67568	2.98436	14.9327
Biasioli S,2007	BNP	335	8	18	3	23	3.40741	0.788755	14.7199
Trape J,2007	NT-proBNP	33314	8	2	20	22	4.4	0.833597	23.2247
Gutierrez OM,2008	NT-proBNP	5100	328	1170	120	1372	3.20524	2.56411	4.00668
Paniagua R,2008	NT-proBNP	6198	211	271	105	378	2.80295	2.11568	3.71349
Koch M,2009	BNP	340	55	71	29	100	2.6712	1.552	4.59748
Guo Q,2009	NT-proBNP	9761	53	53	32	84	2.625	1.50327	4.58376
Svensson M,2009	NT-proBNP	12200	61	37	29	79	4.49115	2.49001	8.10052
Hickman PE,2009	NT-proBNP	591	22	49	6	62	4.63946	1.74586	12.3289
Codognotto M,2010	NT-proBNP	9719	11	14	2	23	9.03571	1.74118	46.8901
Paniagua R,2010	NT-proBNP	5700	146	143	36	228	6.4662	4.24693	9.84518
Foley RN,2010	BNP	288	18	280	15	283	1.21286	0.599377	2.45425
Hallen J,2010	NT-proBNP	3912	33	19	19	38	3.47368	1.57875	7.64306
Sivalingam M,2011(NT-proBNP)	NT-proBNP	677	28	27	7	41	6.07407	2.3253	15.8665
Sivalingam M,2011 (BNP)	BNP	447	26	14	9	54	11.1429	4.26985	29.0791
Selim G,2011	BNP	1200	17	28	11	69	3.80844	1.58539	9.14869
Westenbrink BD,2011	BNP	303	18	11	7	21	4.90909	1.57365	15.3142

## Sheet: cardiovascular mortality
author	type	cutoff(pg/ml)	tp(True Positive)	fp(False Positive)	fn((False Negative)	tn(True Negative)	or (odds ratio)	ll (lower limit)	ul(upper limit)
Ishii J,2001	BNP	200	7	43	5	45	1.46512	0.431949	4.96949
Naganuma T,2002	BNP	450	11	26	2	105	22.2115	4.63667	106.402
Selim G,2011	BNP	1200	13	32	6	72	4.875	1.70057	13.9751
Zoccali C,2000	BNP	361	25	57	10	154	6.75439	3.05377	14.9395
Paniagua R,2010	NT-proBNP	8900	68	307	17	361	4.70358	2.70608	8.17555
Wang AY,2007	NT-proBNP	5698	37	78	6	109	8.61752	3.46789	21.4141
Gutierrez OM,2008	NT-proBNP	5100	192	1306	56	1436	3.76985	2.77342	5.12429
Paniagua R,2008	NT-proBNP	6198	82	400	27	456	3.46222	2.1963	5.45782
Satyan S,2007	NT-proBNP	3276	21	54	5	70	5.44444	1.92841	15.3712
Foley RN,2010	BNP	288	51	298	48	298	1.0625	0.694214	1.62616

## Sheet: cardiovascular events
author	type	cutoff(pg/ml)	tp(True Positive)	fp(False Positive)	fn((False Negative)	tn(True Negative)	or (odds ratio)	ll (lower limit)	ul(upper limit)
Kim YK,2010	NT-proBNP	6165	9	27	2	34	5.66667	1.12894	28.4437
Goto T,2002	BNP	390	8	3	5	37	19.7333	3.89512	99.9725
Wang AY,2007	NT-proBNP	5698	67	48	12	103	11.9809	5.9293	24.2089
Sun L,2008(NT-proBNP)	NT-proBNP	725	113	33	9	62	23.5892	10.6047	52.4722
Sun L,2008(BNP)	BNP	570	104	52	18	43	4.77778	2.51152	9.08899
Foley RN,2010	BNP	288	40	298	38	298	1.05263	0.656496	1.6878
